# Supplementary material for: Effect of technology-aided training on physiological and psychological sports performance: Moderation analysis of sport involvement
Source: PLoS One. 2025 Jun 24;20(6):e0325885. doi: 10.1371/journal.pone.0325885 (PMC12186973; doi:10.1371/journal.pone.0325885)
Supplement: S1 File — (XLSX) [file pone.0325885.s001.xlsx]

## Sheet: 特刊投稿
ID	Group	SI1	SI2	SI3	SI4	SI5	SI6	SI7	SI8	SI9	SI10	SI11	SI12	SI13	SI14	SI15	SI_mean	ESE1	ESE2	ESE3	ESE4	ESE5	ESE6	ESE7	ESE8	ESE9	ESE10	T1_ESEmean	TU1	TU2	TU3	TU4	TU5	TU6	TU7	TU8	TU9	TU10	TU_mean	Gender	Age	T2_ESE1	T2_ESE2	T2_ESE3	T2_ESE4	T2_ESE5	T2_ESE6	T2_ESE7	T2_ESE8
ST1	1	4	3	2	4	2	3	3	2	2	4	4	3	3	3	2	2.93	4	4	3	3	3	4	4	3	3	3	3.4	3	4	3	3	3	3	3	3	3	3	3.1	2	3	4	4	3	3	3	4	4	3
ST2	1	3	4	4	2	2	2	4	4	5	4	3	4	4	4	3	3.47	3	4	2	3	4	4	4	4	4	4	3.6	4	4	4	4	4	4	3	4	4	4	3.9	2	3	5	4	4	4	4	4	4	4
ST3	1	4	4	4	4	4	4	4	4	4	4	4	4	4	4	4	4	4	4	4	2	4	4	4	4	4	4	3.8	3	4	3	3	2	2	2	2	3	3	2.7	2	1	4	4	3	4	4	4	4	4
ST4	1	4	4	4	4	4	3	5	5	5	5	3	3	3	3	3	3.87	2	5	5	3	4	5	5	5	5	5	4.4	5	5	5	3	3	1	1	2	2	5	3.2	2	3	4	4	4	4	4	4	4	4
ST5	1	5	5	5	4	3	2	4	3	2	4	4	3	2	3	3	3.47	5	5	4	4	3	3	4	3	4	5	4	3	5	4	3	4	4	3	4	4	4	3.8	2	1	4	4	3	4	3	4	4	4
ST6	1	4	4	4	4	4	4	3	4	3	4	4	4	4	4	3	3.8	4	4	4	4	4	4	4	4	4	4	4	3	3	4	4	3	3	3	3	3	4	3.3	2	3	3	4	3	3	3	3	4	4
ST7	1	4	4	4	4	4	4	3	3	3	4	4	4	4	4	4	3.8	4	4	4	3	4	4	4	4	3	3	3.7	3	3	3	3	3	3	3	3	3	3	3	2	2	4	4	4	5	4	4	5	5
ST8	1	5	5	5	5	5	3	5	3	3	5	4	4	3	3	3	4.07	4	4	4	4	2	2	2	4	4	4	3.4	5	5	4	3	4	3	3	4	3	4	3.8	2	3	4	4	4	4	4	4	4	4
ST9	1	5	5	5	3	4	4	4	1	2	4	4	4	3	3	3	3.6	4	4	4	4	4	4	4	4	4	4	4	3	4	3	3	3	4	3	3	3	3	3.2	2	3	4	4	4	4	2	2	4	4
ST10	1	5	4	4	4	4	5	4	5	5	5	4	4	4	5	5	4.47	4	2	4	2	4	2	4	4	5	5	3.6	3	5	5	3	3	4	3	3	3	4	3.6	2	2	4	3	4	4	4	4	5	5
ST11	1	4	4	5	5	4	4	4	3	3	4	4	4	3	3	3	3.8	4	4	4	4	4	4	4	4	4	5	4.1	3	4	3	3	3	4	3	4	3	2	3.2	2	2	4	4	4	4	4	3	4	2
ST12	1	4	4	4	3	4	2	3	3	4	4	4	3	4	4	4	3.6	2	4	4	4	3	4	5	4	4	4	3.8	3	4	3	4	3	4	2	3	4	3	3.3	2	2	4	4	4	4	4	4	4	4
ST13	1	5	5	5	5	4	4	5	5	4	5	4	3	4	4	4	4.4	4	4	4	3	3	4	4	4	4	5	3.9	4	4	4	3	3	4	4	5	4	5	4	1	2	4	4	4	4	5	5	4	4
ST14	1	3	4	3	4	3	4	3	4	5	3	3	2	4	3	3	3.4	4	4	4	3	3	4	1	3	4	4	3.4	5	5	4	4	4	3	3	4	4	3	3.9	1	3	3	4	4	4	3	3	4	4
ST15	1	2	4	2	1	2	3	4	3	2	4	3	2	4	4	3	2.87	2	4	2	4	4	5	4	4	4	2	3.5	3	4	2	4	3	5	3	4	4	2	3.4	1	2	4	4	4	3	3	4	2	2
ST16	1	4	5	5	4	4	4	5	5	5	5	5	5	4	4	4	4.53	4	4	4	4	4	4	4	4	4	4	4	4	4	4	4	4	4	3	4	5	5	4.1	1	1	4	4	4	4	4	4	5	5
ST17	1	4	4	4	4	4	4	3	4	4	4	4	4	4	4	4	3.93	4	4	4	4	4	4	4	4	4	4	4	3	3	3	3	3	4	3	4	4	3	3.3	1	2	4	5	4	5	4	4	4	5
ST18	1	4	4	3	4	3	2	4	3	4	4	3	3	4	3	3	3.4	4	4	4	3	2	3	2	4	3	4	3.3	2	3	3	3	3	4	3	3	3	2	2.9	1	1	4	4	4	3	3	3	3	4
ST19	1	5	5	5	4	4	4	5	5	5	5	3	4	4	4	4	4.4	4	4	4	4	4	3	4	4	4	4	3.9	4	5	4	4	4	5	4	5	5	4	4.4	1	2	4	4	4	4	4	4	4	4
ST20	1	4	4	4	5	5	3	4	4	3	5	5	5	4	3	3	4.07	4	4	4	3	3	3	4	4	5	5	3.9	3	4	4	3	3	3	3	3	3	3	3.2	1	1	4	4	4	4	4	3	4	4
ST21	1	4	4	4	4	4	4	4	4	4	4	4	4	4	4	4	4	4	5	5	4	3	3	4	3	5	4	4	4	5	3	4	4	5	4	5	4	3	4.1	1	1	5	5	5	4	4	4	4	4
ST22	1	3	4	4	1	2	1	2	2	2	4	4	3	4	3	3	2.8	3	4	4	4	4	3	4	4	4	4	3.8	4	4	4	4	4	4	4	4	4	4	4	1	2	4	2	2	2	2	3	3	2
ST23	1	5	5	5	4	5	4	5	5	5	4	4	4	5	3	3	4.4	4	4	3	3	4	5	5	5	5	5	4.3	5	5	5	5	5	5	4	5	5	3	4.7	1	1	4	3	4	3	2	2	3	2
ST24	1	3	3	3	2	2	3	3	2	2	3	3	3	4	4	4	2.93	4	4	4	3	3	3	4	4	3	3	3.5	4	4	4	4	4	4	3	4	4	4	3.9	1	3	4	4	4	4	4	3	3	4
T1	2	4	4	4	2	3	2	2	4	4	4	4	4	3	3	3	3.33	3	4	4	3	4	4	2	2	4	4	3.4	3	4	3	4	3	4	3	4	4	3	3.5	2	3	4	4	4	4	4	4	2	4
T2	2	5	5	5	5	5	5	4	4	4	5	5	5	4	4	4	4.6	4	4	4	4	4	4	4	4	4	4	4	3	4	3	3	3	4	3	3	4	3	3.3	2	3	4	4	4	4	4	4	4	4
T3	2	3	3	4	3	3	3	4	2	3	3	3	4	4	3	3	3.2	4	3	4	4	4	4	4	4	3	3	3.7	3	3	3	3	3	3	3	3	3	3	3	2	3	5	5	5	5	5	5	5	5
T4	2	4	4	4	4	4	3	4	2	4	4	5	4	4	4	4	3.87	4	4	3	3	3	4	3	3	2	3	3.2	4	4	4	4	4	4	3	4	4	4	3.9	2	3	5	5	5	5	5	5	5	5
T5	2	5	5	5	5	5	5	5	5	5	5	5	5	5	5	5	5	5	5	5	5	5	5	5	5	5	5	5	5	5	5	5	5	5	5	5	5	5	5	2	2	5	5	5	5	5	5	5	5
T6	2	5	5	4	4	4	4	4	4	4	4	3	4	4	3	3	3.93	4	4	4	4	4	4	4	4	4	4	4	4	4	4	4	3	4	3	4	3	3	3.6	2	3	4	4	4	4	4	4	4	4
T7	2	5	5	5	5	5	4	5	5	5	3	2	5	5	3	3	4.33	5	4	4	4	2	2	2	2	2	3	3	3	5	3	5	4	5	3	4	5	3	4	2	2	4	4	4	4	4	4	4	4
T8	2	5	5	5	5	5	5	5	5	5	5	5	5	4	4	4	4.8	4	4	4	4	4	4	4	4	4	4	4	4	4	4	4	4	4	4	4	4	4	4	2	3	5	5	5	5	5	5	5	5
T9	2	5	5	5	5	4	5	5	5	5	5	5	5	5	5	5	4.93	5	5	5	5	4	5	4	4	5	5	4.7	3	3	3	3	3	3	3	3	3	3	3	2	2	4	4	4	4	4	4	4	3
T10	2	4	4	4	3	3	4	4	3	5	4	3	4	3	4	3	3.67	4	4	4	3	2	4	2	4	3	4	3.4	2	4	4	3	3	3	2	4	4	4	3.3	2	2	4	4	4	3	2	4	2	4
T11	2	4	4	4	4	4	4	4	4	4	4	4	2	4	4	4	3.87	4	4	4	4	3	3	4	3	3	2	3.4	3	3	3	3	3	3	3	3	3	4	3.1	2	2	3	4	4	4	4	4	3	4
T12	2	3	2	2	2	2	2	2	2	4	4	4	4	4	4	4	3	4	4	3	2	3	3	4	4	4	4	3.5	1	4	3	4	3	3	2	3	3	3	2.9	2	3	4	4	3	3	4	4	4	3
T13	2	5	5	5	4	4	3	5	5	5	5	5	5	3	3	4	4.4	4	4	4	3	4	4	4	4	4	4	3.9	4	4	4	4	4	4	4	4	4	4	4	1	1	4	4	4	4	4	4	4	4
T14	2	4	3	3	2	2	2	4	4	4	3	3	4	4	3	3	3.2	3	4	4	4	4	4	4	4	4	4	3.9	4	4	4	4	5	5	5	4	4	4	4.3	1	3	4	4	4	4	3	2	4	4
T15	2	4	4	4	4	4	4	4	4	4	4	4	4	4	4	4	4	4	4	4	4	4	4	4	4	4	4	4	3	3	3	3	3	3	3	3	3	3	3	1	3	4	4	4	4	4	4	4	4
T16	2	4	5	4	3	3	3	4	3	5	4	4	2	4	3	3	3.6	5	4	2	3	2	3	3	3	4	3	3.2	5	5	5	5	5	5	4	4	5	5	4.8	1	3	4	4	4	4	4	4	4	4
T17	2	4	4	3	3	3	3	3	3	3	4	4	4	3	3	3	3.33	4	3	4	3	3	3	3	3	4	4	3.4	4	4	4	3	3	4	3	3	3	3	3.4	1	2	5	5	4	4	4	4	4	4
T18	2	4	4	4	4	4	3	4	4	3	3	4	4	3	3	4	3.67	4	4	4	3	4	3	3	4	4	4	3.7	5	4	3	3	3	4	3	4	3	4	3.6	1	3	5	4	4	4	4	4	5	5
T19	2	5	5	5	5	5	5	5	4	3	5	5	5	5	5	5	4.8	5	5	5	5	5	5	5	5	5	5	5	3	3	3	3	3	3	3	3	3	3	3	1	2	3	3	3	3	3	3	3	3
T20	2	3	4	3	4	4	4	4	2	4	4	4	3	3	4	3	3.53	4	5	4	4	4	4	4	4	4	4	4.1	3	4	3	4	4	4	3	4	4	4	3.7	1	1	5	5	5	4	4	4	5	5
T21	2	5	5	5	4	4	5	4	2	2	4	4	4	4	4	3	3.93	4	4	4	4	3	2	2	2	2	2	2.9	3	4	3	5	4	5	3	4	4	3	3.8	1	2	4	4	4	4	3	3	4	4
T22	2	4	4	5	5	4	4	5	5	5	5	5	5	4	5	5	4.67	5	5	4	4	3	4	4	5	4	5	4.3	4	4	3	4	4	4	3	4	4	3	3.7	1	1	3	4	4	4	4	2	4	4
T23	2	5	5	5	5	5	5	5	5	5	5	5	3	5	5	5	4.87	4	4	4	4	4	4	4	4	4	4	4	4	4	4	4	4	4	4	4	4	4	4	1	1	4	5	5	4	4	4	5	5
T24	2	5	5	5	5	5	5	5	5	5	5	5	5	5	5	5	5	2	5	5	5	5	5	5	4	5	5	4.6	5	5	5	5	5	5	5	5	5	5	5	1	1	3	5	5	5	5	5	5	5
[truncated: 31 more columns]
